# Supplementary material for: Association between primary or booster COVID-19 mRNA vaccination and Omicron lineage BA.1 SARS-CoV-2 infection in people with a prior SARS-CoV-2 infection: A test-negative case–control analysis
Source: PLoS Med. 2022 Dec 1;19(12):e1004136. doi: 10.1371/journal.pmed.1004136 (PMC9714718; doi:10.1371/journal.pmed.1004136)
Supplement: S1 Table — Risk of SARS-CoV-2 Omicron variant infection ≥60 days after booster vaccination relative to people who received a booster 14–59 days prior to testing. (XLSX) [file pmed.1004136.s003.xlsx]

## Sheet: Sheet1
S1 Table. Risk of SARS-CoV-2 Omicron Variant Infection ≥60 Days After Booster Vaccination Relative to People who Received a Booster 14-59 Days Prior to Testinga
			Adjustedb		Unadjusted
Vaccine status at testing	Case	Control	Odds ratioc	P-value	Odds ratioc	P-value
Boosted: 14-59 days after booster (3rd) dose	263	5637	-	-	-	-
Boosted: 60-89 days after booster (3rd) dose	164	2313	1.24 (1.01, 1.53)	0.041	1.52 (1.24, 1.86)	<0.001
Boosted: 90+ days after booster (3rd) dose	122	1970	1.78 (1.41, 2.25)	<0.001	1.33 (1.06, 1.66)	0.012
a Limited to people without prior documented SARS-CoV-2 infections; Limited to booster-eligible people, booster-eligible defined as primary series recipients aged 12 years or more who completed their primary series (2-doses) 150+ days prior to the test and were yet to receive a booster (third) dose; 150 days was selected as it reflects the CDC booster recommendations at the time of manuscript sub…
b Adjusted for date of test, age (in years), sex, race/ethnicity, insurance, comorbidity (Charlson Score), SVI (Social Vulnerability Index) of zip code, presence of prior infection, municipality, and number of non-emergent visits during the year prior to vaccine rollout in Connecticut (December 2nd 2019 and December 1st 2020)
c Point estimate (95% confidence interval)
