# Supplementary material for: Association between primary or booster COVID-19 mRNA vaccination and Omicron lineage BA.1 SARS-CoV-2 infection in people with a prior SARS-CoV-2 infection: A test-negative case–control analysis
Source: PLoS Med. 2022 Dec 1;19(12):e1004136. doi: 10.1371/journal.pmed.1004136 (PMC9714718; doi:10.1371/journal.pmed.1004136)
Supplement: S2 Table — Results from the bias indicator analysis described in the manuscript. (XLSX) [file pmed.1004136.s004.xlsx]

## Sheet: Sheet1
S2 Table. Odds of Omicron (BA.1) Infection Among Recently Vaccinated People Relative to Unvaccinated People (Bias Indicator)
			Adjusteda		Unadjusted
	Cases	Controls	Odds Ratiob	P-value	Odds Ratiob	P-value
Vaccine Effectiveness among all tests (regardless of documented prior infection status)
Unvaccinated	5760	62437	-	-	-	-
1-13 days after 1st dose	42	986	23.2% (-8.8, 45.8%)	0.138	53.8% (37.0, 66.1%)	<0.001
Vaccine Effectiveness among all tests collected in people without a documented prior infection
Unvaccinated	5426	57468	-	-	-	-
1-13 days after 1st dose	42	921	16.3% (-19.1, 41.2%)	0.323	51.7% (34.1, 64.6%)	<0.001
Vaccine Effectiveness among all tests collected in people with a documented prior infection
Unvaccinated	334	4969	-	-	-	-
1-13 days after 1st dose	0	65	100.0% (-Infb, 100.0%)	0.995	100.0% (-Infc, 100.0%)	0.923
a Adjusted for date of test, age (in years), sex, race/ethnicity, insurance, comorbidity (Charlson Score), SVI (Social Vulnerability Index) of zip code, presence of prior infection, municipality, and number of non-emergent visits during the year prior to vaccine rollout in Connecticut (December 2st 2019 and December 1st 2020), and (with prior infection) time since last prior infection
b Point estimate (95% confidence interval)
c Inf: Infinity
